# Supplementary material for: Plasma FABP4 is associated with liver disease recovery during treatment-induced clearance of chronic HCV infection
Source: Sci Rep. 2020 Feb 7;10:2081. doi: 10.1038/s41598-020-58768-z (PMC7005788; doi:10.1038/s41598-020-58768-z)
Supplement: Supplementary file 2 — Supplementary information2 [file 41598_2020_58768_MOESM2_ESM.csv]

Group	Coding nr	Time point	Age	Sex	sCD14	CCL3	CCL5	CXCL10	FABP1	GCSF	IL-12p40	IL-17a	IL-18	IL-4	IL-6Ra	Insulin	TNFb	TNFa	CCL4	sCD163	FABP4	GMCSF	IL-15	IL-25	IL-28b	IL-6	IL-7	LIF	PDGF-BB	Length_BL	Weight_BL	BMI_BL	GT	IL28B	LSM(kPa)	IQR	Suc	Cirrhosis_BL	Child_Pugh_TP	Alc_BL	Diabetes_BL	HCV RNA	Bilirubin	Albumin	PT(INR)	ALT	AST	Platelet count	Lymphocytes
AC	AC-01	BL	69	M	3260068.872	617.5	11190.9	154.2	28163.24	161.5	15729.48	13.72	677.4	204.58	49034.3424	3822.8	39.2	29.6	478.58	1787413.04	26300.04	15.4	15.74	1140.58	306.64	35.68	16.3	71.84	1762.16	178.0	102.0	32.19290493624542						1	B	1.0	1.0	0	24.0	28.0	1.4	0.88	0.95	80.0
AC	AC-02	BL	65	M	1319231.0689	565.46	6086.46	221.98	18790.9	161.5	11479.28	43.1	386.18	173.02	46812.7232	2600.06	20.18	35.06	540.7	189576.42	131830.28	9.74	11.26	1761.92	141.0	16.08	9.82	55.48	752.1	183.0	111.1	33.17507241183672						1	A	1.0	1.0	0	8.0	38.0	1.0	0.35	0.49	148.0
AC	AC-03	BL	59	M	1665096.5672999998	660.3	10961.22	336.38	36043.44	188.62	17063.24	15.06	672.88	220.06	53159.5776	1571.24	28.18	35.94	468.32	4280400.0	6952.52	22.54	12.26	2742.68	321.0	30.68	17.94	89.5	1805.72	177.0	96.4	30.770212901784294						1	C	1.0	0.0	0	64.0	24.0	1.4	0.49	0.96	72.0
AC	AC-04	BL	62	M	1954411.3163594382	697.66	14835.56	1063.66	61999.6	187.8	24363.14	24.38	976.6	268.86	43230.412800000006	1675.34	91.72	58.28	6683.12	1755608.56	13845.32	38.64	14.66	1450.86	327.86	37.52	26.66	73.4	1505.74	186.0	87.0	25.147415886229624						1	B	1.0	0.0	0	11.0	30.0	1.2	0.41	0.84	123.0
AC	AC-05	BL	40	M	1310891.4736137348	719.9	33825.2	106.02	46278.16	194.02	24852.52	19.3	723.74	313.42	35200.5632	1732.98	44.76	47.86	559.8	1299772.4	13558.64	23.34	15.72	3678.76	362.1	28.08	24.36	156.48	2479.46	184.0	82.6	24.39744801512287			43.6	14.3	82.0	1	A	1.0	0.0	0	19.0	39.0	1.2	0.74	0.64	199.0
AC	AC-06	BL	76	F	1655523.025310839	454.72	5182.1	260.46	15736.44	127.28	11213.24	8.32	679.38	166.04	33727.232	756.34	9.84	27.32	353.42	1029933.54	42398.52	10.52	5.04	875.8	65.56	16.92	11.08	54.2	1025.4	164.0	74.0	27.51338488994646						1	A	1.0	1.0	0	17.0	34.0	1.1	0.2	0.38	113.0
AC	AC-07	BL	61	M	1072302.3667577545	686.96	16553.58	152.76	54457.32	292.8	23396.42	22.2	828.34	326.08	46047.232	4668.2	63.3	49.76	548.38	1315177.18	18453.04	33.76	31.8	4728.12	544.78	36.18	26.88	158.88	2216.52	182.0	102.0	30.793382441734092						1	A	1.0	0.0	0	18.0	37.0	1.1	0.63	0.63
AC	AC-08	BL	57	M	1425977.736276922	654.94	12104.02	159.42	30388.36	258.6	20082.44	16.48	729.64	261.38	38114.048	1514.32	38.06	40.28	493.08	813401.38	73932.54	25.92	15.16	2292.42	320.88	46.0	15.34	99.66	1245.46	175.0	140.0	45.714285714285715						1	B	1.0	0.0	0	57.0	74.0	1.3	0.37	1.03	140.0
AC	AC-09	BL	57	M	1294067.7623264543	592.42	13838.78	166.36	46918.82	180.5	20995.7	61.38	495.88	306.02	45653.96480000001	1480.08	119.16	49.68	439.36	706350.22	11265.14	32.86	23.86	2676.36	720.4	33.96	23.16	450.1	1394.8	176.0	85.4	27.56973140495868						1	A	1.0	1.0	0	7.0	39.0	1.1	0.35	0.47	179.0
AC	AC-10	BL	65	M	1175665.175479386	612.04	18492.04	275.48	37376.84	169.4	24054.28	20.14	608.54	228.5	34886.502400000005	2229.76	58.54	37.92	535.66	2303800.0	10665.72	27.54	13.26	2157.76	351.28	24.62	22.92	134.92	1964.12	180.0	102.5	31.6358024691358						1	B	1.0	0.0	0	34.0	32.0	1.3	0.62	0.92	154.0
AC	AC-11	BL	40	M	1357608.823793287	683.76	8242.22	1507.2	41434.58	237.32	21738.92	7.12	1197.0	370.52	39632.3328	2627.3	60.96	38.54	674.04	2433600.0	8755.82	62.54	14.9	2356.8	239.72	27.76	19.72	116.36	1398.2	168.0	79.5	28.167517006802722			5.1			1	B	1.0	0.0	0	43.0	28.0	1.6	0.84	1.37	78.0	2.5
AC	AC-12	BL	34	M	1994006.2411116858	734.64	17929.56	185.64	51289.54	233.14	25135.9	24.66	1121.48	317.96	30188.4928	810.68	54.78	53.72	731.72	1351546.02	116768.2	40.06	26.16	3884.6	304.1	35.02	33.98	157.14	6147.44									1	A	1.0	0.0	0	12.0	31.0	1.0	0.59	0.81	253.0
DAA	DAA-01	BL	54	F	2661849.965	599.96	9689.44	202.4	17534.88	135.0	13620.98	5.52	394.44	120.22	47706.2656	311.52	26.64	23.86	447.16	2241600.0	12678.38	11.06	7.6	952.06	166.6	31.92	10.82	37.18	903.42	165.0	63.0	23.140495867768593	3a	CC	46.4	12.8	100.0	1	B	1.0	0.0	3030000	35.0	31.0	1.4	3.01	4.31	39.0	0.7
DAA	DAA-01	W4	54	F	1487565.8714	607.96	6139.38	82.26	24381.54	161.5	13944.34	11.88	349.96	191.6	36562.0224	1244.96	30.62	34.16	457.86	1375075.72	8932.58	10.08	14.6	2187.4	402.54	19.66	17.94	82.08	1530.86	165.0	63.0	23.140495867768593	3a	CC				1	A	1.0	0.0	14	17.0	32.0	1.4	0.61	0.84	37.0	0.6
DAA	DAA-01	EOT	55	F	2558400.8699999996	620.26	9794.64	101.54	20024.0	149.56	14240.42	10.48	305.92	175.86	53759.33440000001	1418.32	31.94	28.66	430.62	1563111.16	7441.22	12.34	11.04	1797.72	335.12	29.64	13.24	69.2	996.04	165.0	63.0	23.140495867768593	3a	CC				1	A	1.0	0.0	0	16.0	31.0	1.3	0.59	0.73	53.0	0.4
DAA	DAA-01	FU	55	F	3350736.13	594.18	8866.76	71.44	19615.38	144.02	13714.08	9.54	304.08	166.5	48729.2416	460.46	27.74	25.82	407.54	1826963.48	9939.1	12.34	10.22	1617.96	251.4	24.24	11.78	66.54	934.32	165.2	63.0	23.084499528050237	3a	CC	23.9	4.3	100.0	1	A	1.0	0.0	0	20.0	35.0	1.2	0.53	0.87	52.0	3.1
DAA	DAA-02	BL	62	F	3896951.2069999995	750.6	17237.04	404.18	56522.6	158.28	20658.98	32.12	743.58	282.88	45005.1584	525.08	41.82	58.1	629.26	3737200.0	8335.8	29.5	23.92	3421.92	471.94	43.14	24.32	142.52	3288.54	160.0	76.0	29.6875	1a	TT				1	A	1.0	0.0	9550000	6.0	33.0	1.2	0.97	1.18	86.0
DAA	DAA-02	W4	62	F	4279369.16	719.6	18395.08	224.26	48037.28	152.86	19918.14	34.74	672.88	284.96	47296.20480000001	574.38	40.06	53.34	637.14	3263400.0	9008.46	29.5	22.88	3438.72	486.14	40.88	24.1	143.58	2905.46	160.0	76.0	29.6875	1a	TT				1	A	1.0	0.0	14	14.0	38.0	1.2	0.51	0.88	62.0	1.4
DAA	DAA-02	EOT	63	F	2935574.1399999997	745.68	19621.04	225.06	56214.56	162.04	20882.78	43.1	684.2	312.54	48150.6816	688.08	43.36	57.9	615.28	3747600.0	11496.48	26.06	26.28	3989.0	583.46	45.18	26.12	166.34	3223.4	160.0	76.0	29.6875	1a	TT				1	A	1.0	0.0	0	15.0	40.0	1.1	0.69	1.11	80.0	1.6
DAA	DAA-02	FU	63	F	6705003.902	715.38	16301.34	230.16	45773.8	148.46	18463.34	27.84	668.34	267.1	48811.3664	443.62	36.12	51.12	588.56	2357000.0	9584.6	25.26	22.88	3287.2	436.72	44.44	22.18	137.2	2954.62	160.0	76.0	29.6875	1a	TT	64.6	16.6	61.0	1	A	1.0	0.0	0	36.0	7.0	1.2	0.56	0.4	88.0	2.4
DAA	DAA-03	BL	67	F	1942538.1654	685.02	6411.32	516.02	30366.1	168.96	17428.02	16.4	878.64	219.46	52126.6176	3287.48	45.78	29.6	436.2	4011600.0	17714.76	21.7	7.82	2466.56	321.0	26.2	15.14	78.3	3905.32	162.0	90.0	34.29355281207133	1a	CT	47.2	6.4	71.0	1	B	1.0	0.0	106000	31.0	27.0	1.6	1.15	1.49	74.0	3.0
DAA	DAA-03	W4	67	F	1817080.7163999998	718.66	11886.86	207.42	25150.08	166.84	19353.22	15.5	1027.1	207.12	52905.3696	2872.54	42.26	30.98	508.12	3716200.0	28513.94	14.5	8.5	2362.26	287.04	38.26	17.48	82.08	2337.96	162.0	90.0	34.29355281207133	1a	CT				1	B	1.0	0.0	14	50.0	27.0	1.6	0.21	0.36	82.0	3.4
DAA	DAA-03	EOT	67	F	2571105.946	686.0	10557.52	272.54	21636.28	160.98	17471.42	10.48	960.16	184.88	53193.7792	974.16	30.84	28.66	508.12	4061800.0	30189.12	18.32	5.44	1940.3	213.56	93.28	16.08	63.84	2033.76	162.0	90.0	34.29355281207133	1a	CT				1	B	1.0	0.0	0	32.0	27.0	1.5	0.34	0.61	78.0	3.7
DAA	DAA-03	FU	67	F	3000795.25	672.54	10398.2	280.46	22034.12	162.58	16440.98	10.96	885.44	183.52	48874.2912	1803.5	25.76	28.66	463.12	3674600.0	32392.64	14.18	7.82	1797.72	213.56	39.5	15.6	66.54	1770.6	162.0	90.0	34.29355281207133	1a	CT				1	A	1.0	0.0	0	29.0	29.0	1.4	0.28	0.58	67.0	2.2
DAA	DAA-04	BL	50	F	2818809.487	694.82	16119.72	259.52	43809.72	184.54	16985.0	17.06	653.04	277.68	33576.7552	1072.5	50.38	47.44	690.08	912321.88	27324.3	24.98	21.84	3050.14	325.74	27.24	22.52	117.48	1965.4	162.0	58.0	22.100289590001523	1b	TC	21.8	3.3	79.0	1	A	0.0	0.0	11400000	15.0	43.0	1.2	0.67	0.58	130.0
DAA	DAA-04	W4	50	F	2952158.377	719.6	23217.92	98.34	42818.88	180.44	17900.64	22.0	594.56	274.54	40467.5072	882.6	51.48	51.52	611.24	672226.14	28744.84	21.16	24.26	3151.94	362.68	28.74	23.42	130.72	2572.02	162.0	58.0	22.100289590001523	1b	TC				1	A	0.0	0.0	14	17.0	44.0	1.1	0.3	0.36	110.0	0.9
DAA	DAA-04	EOT	50	F	3407268.3109999998	692.86	23260.26	79.6	44466.98	192.68	17054.56	21.36	505.4	294.14	44745.8816	1350.48	46.88	51.52	562.9	641891.58	29678.36	22.54	24.6	3455.52	453.42	31.48	23.42	135.04	2454.32	162.0	58.0	22.100289590001523	1b	TC				1	A	0.0	0.0	0	10.0	40.0	1.0	0.32	0.39	134.0	5.4
DAA	DAA-04	FU	51	F	2183271.935	699.66	26444.86	93.62	44138.68	191.16	18052.24	23.06	563.22	279.78	43650.56	1111.0	51.04	51.52	558.52	579996.44	28337.06	22.82	25.26	3354.62	471.94	30.38	24.1	137.2	3381.34	162.0	58.0	22.100289590001523	1b	TC	19.2			1	A	0.0	0.0	0	7.0	43.0	1.0	0.42	0.45	147.0	3.6
DAA	DAA-05	BL	56	M	1384124.7635	596.5	11443.62	203.54	15819.84	151.76	14966.94	9.54	1154.18	138.16	50362.8288	305.76	14.1	13.16	526.96	1751397.04	6525.88	18.9	5.68	1140.58	64.98	13.68	19.56	30.34	2718.44	180.0	80.0	24.691358024691358	1b	CT	43.5	10.8	91.0	1	A	0.0	0.0	236000	25.0	33.0	1.3	5.36	3.22	46.0	1.5
DAA	DAA-05	W4	56	M	1551475.2817000002	638.24	16962.72	98.58	27044.16	179.4	17701.28	18.58	999.84	212.72	50171.289600000004	2427.12	26.42	24.84	617.3	1263004.68	8093.46	23.36	14.6	2292.48	274.52	24.16	21.6	89.5	5463.04	180.0	80.0	24.691358024691358	1b	CT				1	A	0.0	0.0	48	22.0	33.0	1.4	0.83	0.56	59.0
DAA	DAA-05	EOT	56	M	1124912.395	570.36	8030.74	110.84	19615.38	161.5	13274.52	11.88	802.92	179.38	47737.036799999994	605.52	21.52	15.48	416.36	948008.64	11289.4	14.18	9.8	1672.08	207.94	15.28	15.38	58.3	2510.64	180.0	80.0	24.691358024691358	1b	CT				1	A	0.0	0.0	0	5.0	42.0	1.1	0.34	0.41	146.0	3.5
DAA	DAA-05	FU	57	M	1753231.4074999997	575.22	8298.32	122.68	26291.04	160.44	13310.1	13.26	621.84	212.12	52044.1856	2615.08	15.68	18.22	407.54	646895.46	10752.16	12.96	14.22	2152.28	266.9	20.12	17.94	74.44	3892.78	180.0	80.0	24.691358024691358	1b	CT				1	A	0.0	0.0	0	8.0	42.0	1.1	0.43	0.48	161.0	2.7
DAA	DAA-06	BL	42	F	1906390.8146600327	769.96	22811.72	308.74	68032.1	249.1	26450.72	33.02	625.0	263.2	47379.968	761.68	38.74	58.48	1338.62	3491000.0	21069.34	28.94	21.74	6171.18	451.44	73.22	37.92	214.9	7644.28	164.0	88.0	32.71861986912552	1a	CT	28.1	5.0	100.0	1	A	1.0	0.0	586000	14.0	39.0	1.1	1.79	1.9	193.0	2.2
DAA	DAA-06	W4	42	F	1511506.3156494596	694.9	23860.84	134.54	65125.2	247.26	27702.62	31.02	497.4	267.44	47079.2192	1372.74	38.74	55.62	951.6	2405000.0	27068.38	22.64	21.24	6296.46	423.68	52.84	35.88	221.74	4992.12	164.0	88.0	32.71861986912552	1a	CT				1	A	1.0	0.0	14	14.0	37.0	1.1	0.47	0.62	254.0	2.3
DAA	DAA-06	EOT	42	F	1626322.0883711735	688.8	23882.22	176.5	61814.5	233.34	26257.86	137.62	598.66	945.8	48340.940800000004	791.54	441.2	66.14	782.44	2827000.0	38726.2	28.48	24.64	5961.9	1199.24	53.44	34.34	210.32	5388.72	164.0	88.0	32.71861986912552	1a	CT				1	A	1.0	0.0	0	9.0	37.0	1.1	0.84	0.9	189.0	2.4
DAA	DAA-06	FU	43	F	2633901.0690982277	715.6	31868.36	276.02	69832.74	254.54	27751.88	49.7	765.84	357.94	47903.436799999996	1221.06	64.72	68.3	1052.36	8103600.0	44974.26	34.14	26.0	6400.7	611.82	61.06	39.98	239.82	7489.58	164.0	88.0	32.71861986912552	1a	CT				1	A	1.0	0.0	0	13.0	37.0	1.1	1.64	2.12	176.0	2.8
DAA	DAA-07	BL	65	M	2354551.496685292	696.02	11607.48	308.34	46875.6	203.2	23273.8	20.84	792.38	296.28	42499.6864	468.8	37.1	41.34	547.52	2391200.0	76043.06	25.2	16.76	4004.58	301.4	18.58	23.58	112.32	2280.84	180.0	114.0	35.18518518518518	3a	CC				1	B	1.0	0.0	244000	32.0	34.0	0.9	1.47	1.51	97.0	1.5
DAA	DAA-07	W4	65	M	2387205.005699094	719.36	18822.84	140.26	53133.9	232.88	26731.4	25.04	1357.52	338.86	45469.235199999996	725.7	48.34	48.54	600.3	3358000.0	49641.18	26.14	22.94	4778.12	378.84	25.9	30.74	139.56	3668.28	180.0	114.0	35.18518518518518	3a	CC				1	B	1.0	0.0	0	67.0	36.0	1.2	0.69	0.99	171.0	0.8
DAA	DAA-07	EOT	65	M	2027017.8363227015	744.04	23624.0	205.08	61443.86	219.0	27379.38	33.02	971.1	374.14	46411.8272	495.8	59.7	56.96	616.5	1959930.06	39844.24	31.78	23.96	5414.94	463.18	37.52	33.3	170.76	4558.34	180.0	114.0	35.18518518518518	3a	CC				1	B	0.0	0.0	0	68.0	30.0	1.3	0.5	0.72	151.0	3.3
DAA	DAA-07	FU	66	M	2162996.784849017	726.26	16860.88	301.58	70549.64	229.56	26368.08	33.9	836.94	406.7	44994.2016	981.8	45.6	58.48	602.64	2482800.0	30613.98	32.96	26.0	4842.1	509.18	40.4	33.56	203.42	5146.94	180.0	114.0	35.18518518518518	3a	CC	41.6	13.0	83.0	1	B	0.0	0.0	0	35.0	33.0	1.1	0.77	1.01	92.0	4.4
DAA	DAA-08	BL	49	M	1902616.5283250369	709.14	14605.9	317.46	61814.5	195.06	25816.34	26.38	687.92	319.88	34627.5328	919.02	51.66	57.4	583.84	1584295.56	12951.36	26.6	19.52	5033.64	403.5	42.26	33.7	122.32	5170.2	183.0	94.0	28.06891815222909	1b	TT	21.6	8.1	56.0	1	A	0.0	0.0	223000	13.0	35.0	1.2	1.36	3.36	95.0	1.0
DAA	DAA-08	W4	49	M	1890098.112301535	718.28	17883.12	245.38	59020.42	216.08	26912.82	24.6	649.06	330.7	39440.0768	1580.3	59.16	56.08	588.58	1558252.86	16048.1	28.48	20.54	5076.12	415.66	38.02	32.92	127.28	3825.62	183.0	94.0	28.06891815222909	1b	TT				1	A	0.0	0.0	0	21.0	40.0	1.2	0.45	0.99	144.0	1.0
DAA	DAA-08	EOT	50	M	2360271.3993376694	709.14	24199.78	222.2	48459.36	191.96	25860.54	26.38	605.62	289.56	37866.5984	1306.88	66.96	56.52	574.3	1790244.22	17177.94	26.6	21.92	4435.7	401.46	33.22	28.96	140.78	2920.5	183.0	97.0	28.96473468900236	1b	TT				1	B	0.0	0.0	0	39.0	26.0	1.3	0.26	0.78	117.0	2.2
DAA	DAA-08	FU	50	M	1323118.6889937094	696.02	35321.86	239.8	69473.56	220.94	26472.74	36.8	568.46	391.74	37413.5296	1006.92	66.4	68.52	616.5	1080611.64	17970.7	30.36	29.4	6712.62	539.12	46.44	37.54	189.52	4501.6	183.0	97.0	28.96473468900236	1b	TT	12.9	3.4	77.0	1	A	0.0	0.0	0	13.0	35.0	1.3	0.2	0.47	133.0	1.2
DAA	DAA-09	BL	56	F	2507419.990489553	764.44	23119.0	1650.5	44876.32	221.9	26918.32	37.02	893.34	326.9	50298.2656	1551.28	57.48	59.58	878.66	8103600.0	17501.5	42.7	22.94	3174.48	467.06	32.7	34.08	78.74	4650.78				1a	CT	34.8	9.8	80.0	1	B	0.0	0.0	5290000	40.0	30.0	1.3	1.21	2.26	134.0	1.6
DAA	DAA-09	W4	56	F	1720694.9558951738	745.6	28264.04	423.72	50810.44	222.88	27170.92	46.8	630.44	367.58	47594.3424	1191.44	68.64	63.52	750.2	8103600.0	17970.7	38.88	25.84	3635.14	557.58	35.16	33.3	114.84	3811.5				1a	CT				1	A	0.0	0.0	622	18.0	32.0	1.3	0.47	0.78	135.0	1.9
DAA	DAA-09	EOT	56	F	1769773.437585434	749.72	31644.88	316.26	68032.1	234.76	27203.86	77.18	720.62	433.6	46689.2288	1439.54	141.46	83.12	794.32	8103600.0	20259.1	42.22	37.1	5076.12	921.52	58.32	41.26	180.18	4810.02		89.0		1a	CT	23.4	4.0	100.0	1	A	0.0	0.0	0	11.0	34.0	1.3	0.42	0.68	154.0	2.0
DAA	DAA-09	FU	57	F	1662517.9131657125	762.44	39701.44	253.16	64026.54	236.62	27472.56	98.92	670.82	414.64	50113.177599999995	6345.28	150.98	81.2	652.56	5052200.0	20633.08	40.3	35.44	5203.38	980.7	46.34	38.44	191.86	4442.76				1a	CT	18.4			1	A	0.0	0.0	0	11.0	36.0	1.2	0.4	0.53	146.0	2.6
DAA	DAA-10	BL	50	M	1433500.4769487837	696.02	15799.06	214.68	61443.86	179.34	23827.7	16.22	1113.02	290.9	19793.715200000002	745.6	27.32	46.74	661.4	907918.38	14512.16	21.94	15.36	2997.58	353.64	65.36	25.62	116.08	5213.1	181.0	84.0	25.640242971826257	3	CT	48.0	9.2	100.0	1	A	1.0	0.0	561000	13.0	40.0	0.9	1.42	1.03	172.0	2.6
DAA	DAA-10	W4	50	M	1287018.2875094048	694.36	20390.6	95.32	61443.86	196.08	24696.94	22.84	1088.52	332.6	24530.380800000003	1104.16	39.0	56.74	656.98	1001639.7	15512.86	22.4	20.2	3700.56	459.28	58.66	31.0	140.78	6902.2	181.0	84.0	25.640242971826257	3	CT				1	A	1.0	0.0	0	13.0	36.0	1.0	0.25	0.31	202.0	2.3
DAA	DAA-10	EOT	50	M	1318870.7766142196	718.28	35667.0	102.04	79014.48	220.94	26263.38	33.9	1139.92	415.2	33537.536	991.76	61.94	69.16	661.4	1090908.42	14194.98	29.18	30.4	4820.78	624.26	63.22	34.08	203.42	6948.1	181.0	84.0	25.640242971826257	3	CT	14.0	5.0	88.0	1	A	1.0	0.0	0	9.0	37.0	1.0	0.28	0.37	198.0	2.6
DAA	DAA-10	FU	51	M	1602536.290293769	714.54	42644.84	171.72	89448.14	238.96	26593.86	35.24	1141.5	435.26	38117.9392	904.2	66.4	75.42	652.56	1590898.44	13940.76	33.66	35.44	5815.06	700.78	60.54	36.38	226.28	5427.36	181.0	84.0	25.640242971826257	3	CT				1	A	1.0	0.0	0	3.0	35.0	1.0	1.66	0.88	193.0	4.7
DAA	DAA-11	BL	67	F	1935812.7113139806	1061.38	15000.0	513.8	117492.44	372.14	24626.7	59.98	471.26	467.26	45520.02559999999	1015.92	118.98	95.46	1852.38	1015348.78	19101.34	48.82	51.08	8375.32	819.54	103.36	43.94	336.66	10296.56	170.0	88.5	30.622837370242213	3a	CT	11.1	2.6	91.0	0	NC	0.0	0.0	357000	10.0	38.0	1.0	4.62	3.41	164.0	1.9
DAA	DAA-11	W4	67	F	1447123.7836293974	786.38	15273.16	102.04	102598.36	378.86	25728.86	62.52	467.18	471.34	43723.1616	798.68	137.24	93.1	779.16	706730.7	21482.02	39.9	52.64	8723.24	821.38	49.52	43.42	349.46	7596.22	170.0	88.5	30.622837370242213	3a	CT				0	NC	0.0	0.0	15	11.0	33.0	1.1	0.7	0.45	174.0	2.2
DAA	DAA-11	EOT	67	F	1537574.198703248	768.56	17751.84	112.86	97522.1	371.02	25968.3	64.28	491.74	471.34	46133.811200000004	685.16	107.88	98.46	676.1	528707.18	26149.14	41.02	52.24	8804.88	834.28	51.98	44.74	334.32	10296.56	170.0	78.6	27.19723183391003	3a	CT	5.4	1.2	100.0	0	NC	0.0	0.0	0	7.0	36.0	1.0	0.37	0.35	189.0	2.3
DAA	DAA-11	FU	68	F	1283476.434524007	792.86	17445.52	120.8	108613.2	395.24	25635.08	65.04	472.08	500.94	44733.542400000006	573.76	93.34	96.96	645.6	524723.22	20310.86	42.42	56.9	9677.62	919.16	56.36	46.6	362.18	10045.7	170.0	78.6	27.19723183391003	3a	CT	7.1	6.5	92.0	0	NC	0.0	0.0	0	7.0	38.0	1.0	0.42	0.37	156.0	2.4
DAA	DAA-12	BL	74	M	2229751.4532755553	760.94	17115.84	208.2	57944.94	323.48	26124.32	39.16	846.46	335.86	43509.1968	2394.46	69.38	51.82	591.22	2226800.0	13661.48	31.8	29.92	2873.98	570.22	42.14	30.36	144.16	2691.76	179.0	71.0	22.15910864205237	4r	CT	36.8	10.9	45.0	1	B	0.0	0.0	657000	14.0	26.0	1.4	1.32	2.1	125.0	1.9
DAA	DAA-12	W4	74	M	1636081.4858451174	762.86	19175.16	83.18	65152.74	334.64	26602.0	48.08	769.1	401.0	44894.46400000001	1175.12	78.12	60.86	667.48	2386200.0	26052.94	35.42	39.56	4793.48	684.14	59.7	35.16	174.68	4349.06	179.0	71.0	22.15910864205237	4r	CT				1	B	0.0	0.0	0	27.0	24.0	1.4	0.51	0.61	205.0	1.7
DAA	DAA-12	EOT	75	M	1385683.7974655388	711.96	15881.12	79.24	49723.3	305.5	24862.3	34.04	616.32	327.32	42782.92480000001	3125.88	64.62	47.7	562.88	2943800.0	12882.7	27.04	26.76	4245.74	525.4	40.22	26.08	129.16	2247.04	179.0	71.0	22.15910864205237	4	CT				1	A	0.0	1.0	0	15.0	34.0	1.5	0.28	0.48	109.0	1.6
DAA	DAA-12	FU	75	M	1495726.7986151332	705.28	14740.6	93.26	54457.32	314.58	24485.2	33.02	565.46	343.08	42003.5584	1750.28	66.2	49.76	558.08	2307200.0	14219.18	32.08	28.04	4902.2	570.22	44.6	27.42	142.8	2521.62	179.0	71.0	22.15910864205237	4	CT				1	A	0.0	1.0	0	12.0	37.0	1.4	0.32	0.49	119.0	2.1
DAA	DAA-13	BL	61	F	2007802.4222955904	782.66	22732.48	538.32	59096.46	312.02	25848.62	29.42	591.7	323.62	47849.164800000006	561.46	74.66	52.74	697.42	1905149.26	30084.7	37.66	25.5	4728.12	496.94	49.0	30.36	166.82	5437.88	169.0	70.0	24.5089457652043	1a	CT	13.5	1.4	100.0	1	A	1.0	0.0	2270000	7.0	32.0	1.0	0.67	0.56	198.0	4.6
DAA	DAA-13	W4	61	F	1928622.3191332784	779.4	23270.84	389.14	60623.7	318.42	25509.98	31.48	613.86	344.28	45767.2704	834.3	77.32	52.28	636.74	1932091.96	40582.0	37.94	27.62	4880.48	540.48	43.02	30.08	172.06	4846.8	169.0	70.0	24.5089457652043	1a	CT				1	A	1.0	0.0	0	9.0	32.0	1.0	0.3	0.52	227.0	4.2
DAA	DAA-13	EOT	62	F	1775355.4508361944	770.46	25369.44	515.32	57944.94	302.86	25034.9	34.04	645.86	353.76	46328.627199999995	628.06	74.14	51.82	636.74	1601108.94	30309.6	44.36	28.46	4923.92	553.3	43.72	32.22	177.28	6395.96	169.0	70.0	24.5089457652043	1a	CT	8.8	0.9	100.0	1	A	1.0	0.0	0	6.0	35.0	1.0	0.23	0.41	248.0	2.9
DAA	DAA-13	FU	62	F	1816144.339371263	778.94	27363.52	817.38	51312.62	302.2	26321.76	30.96	583.5	317.4	50648.32	656.76	67.26	50.9	621.04	1703847.98	28895.5	44.92	23.78	4046.74	496.94	36.62	27.96	153.56	5184.32	169.0	70.0	24.5089457652043	1a	CT	14.2	2.3	100.0	1	A	1.0	0.0	0	5.0	32.0	0.9	0.39	0.46	218.0	2.9
DAA	DAA-14	BL	65	F	2198970.887178798	740.56	14597.36	423.68	68316.34	306.8	23380.6	34.04	988.24	366.6	23096.576	1966.8	63.56	51.36	667.48	5087200.0	7531.44	42.14	30.14	5010.66	652.34	48.82	31.42	200.5	3882.12	166.0	60.0	21.773842357381334	1a	CT	28.4	4.1	100.0	1	A	0.0	0.0	1340000	28.0	29.0	1.2	1.37	1.82	113.0	1.9
DAA	DAA-14	W4	65	F	1308373.5109826245	739.56	16312.9	174.62	69608.98	320.96	24558.58	34.56	955.24	403.76	26312.9088	1935.8	66.2	55.0	577.16	2552400.0	8343.28	36.82	34.28	5741.9	715.42	47.76	33.02	218.22	3116.12	166.0	60.0	21.773842357381334	1a	CT				1	A	0.0	0.0	14	18.0	30.0	1.2	0.44	0.71	183.0	4.6
DAA	DAA-14	EOT	65	F	1442582.5355376964	745.46	20754.12	142.52	70345.08	332.18	25983.92	34.04	805.3	404.86	31519.180800000002	1155.84	67.78	54.54	609.68	2571200.0	11196.64	30.4	33.46	5677.8	660.34	48.82	34.36	223.24	3777.34	166.0	60.0	21.773842357381334	1a	CT	22.3	2.0	100.0	1	A	0.0	0.0	0	16.0	37.0	1.2	0.43	0.71	133.0	3.6
DAA	DAA-14	FU	66	F	1592837.6283230747	739.56	18907.84	197.38	65900.32	313.94	23749.6	29.68	780.62	383.72	40100.608	1127.84	67.26	54.1	600.5	2554400.0	13788.96	34.32	31.38	5399.12	686.12	44.78	31.16	206.86	3225.86	166.0	60.0	21.773842357381334	1a	CT	17.3			1	A	0.0	0.0	0	11.0	35.0	1.2	0.48	0.73	124.0	3.8
DAA	DAA-15	BL	63	M	1294820.0471143527	785.0	16326.02	219.0	83663.58	332.18	25499.56	33.52	890.12	412.5	47030.9888	748.26	70.44	55.46	658.78	3836200.0	13090.46	34.32	39.36	6883.58	699.84	89.14	33.56	185.08	2974.86	177.0	76.0	24.25867407194612	1a	CT				1	B	1.0	0.0	1320000	14.0	26.0	1.2	0.81	1.22	103.0	2.4
DAA	DAA-15	W4	63	M	1374019.0044673947	780.8	18347.38	185.68	93759.84	335.86	27244.18	39.66	900.82	454.92	44380.3136	1709.26	81.84	65.12	730.74	3330000.0	16904.38	34.86	45.76	7840.2	784.12	98.18	39.42	218.22	3653.38	177.0	76.0	24.25867407194612	1a	CT				1	B	1.0	0.0	0	44.0	28.0	1.3	0.42	0.6	160.0	2.3
DAA	DAA-15	EOT	63	M	1512882.8243976564	779.4	17515.88	227.14	91347.18	335.86	27414.76	40.18	903.3	449.72	45120.20480000001	882.7	82.12	64.0	671.8	4189600.0	17153.46	42.42	35.5	7757.54	839.78	80.2	36.76	228.26	4304.66	177.0	76.0	24.25867407194612	1a	CT				1	A	1.0	0.0	0	32.0	30.0	1.3	0.58	0.81	159.0	2.2
DAA	DAA-15	FU	64	M	1214639.150046082	751.3	14990.68	265.52	99051.36	343.12	26316.56	44.76	866.22	500.46	49197.721600000004	2236.86	78.12	68.0	618.78	4975200.0	19825.26	41.3	33.46	8375.32	975.42	76.78	34.9	248.08	4039.4	177.0	76.0	24.25867407194612	1a	CT				1	A	1.0	0.0	0	24.0	28.0	1.4	0.58	0.78	133.0	2.3
DAA	DAA-16	BL	61	F	1458138.0522526917	793.78	12954.96	173.68	49324.1	334.64	25071.48	51.62	1744.36	441.36	33861.5808	598.24	83.18	65.34	678.26	2260000.0	14744.8	26.2	35.1	7176.14	943.92	116.34	38.22	289.34	4864.64	161.0	69.0	26.61934338952973	1a					1	A	0.0	0.0	578000	11.0	38.0	1.1	0.68	0.8	179.0	2.2
DAA	DAA-16	W4	62	F	1198314.9371508856	821.78	16219.02	99.64	67389.52	370.46	26098.32	70.58	1525.16	538.42	33379.1232	769.26	92.82	86.84	806.64	1273923.86	14705.94	34.32	50.3	9596.8	1208.24	128.28	49.52	355.26	6025.2	161.0	69.0	26.61934338952973	1a					1	A	0.0	0.0	14	15.0	36.0	1.1	0.45	0.52	154.0	1.4
DAA	DAA-16	EOT	62	F	1002361.9491306583	766.66	17679.96	117.22	59861.22	346.1	25624.66	56.44	2127.96	476.42	34703.7184	803.44	77.86	71.54	600.5	1435897.72	15287.48	29.0	41.58	8087.66	1057.78	67.06	38.9	291.74	4341.26	161.0	69.0	26.61934338952973	1a					1	A	0.0	0.0	0	16.0	36.0	1.3	0.43	0.5	147.0	1.2
DAA	DAA-16	FU	62	F	944162.8995751842	759.98	18989.62	113.42	62520.14	343.12	25457.84	55.18	2504.78	469.82	34918.9632	592.36	85.32	75.5	593.54	1441462.74	14919.48	31.52	42.38	8293.24	1091.44	66.18	40.22	301.3	3892.42	161.0	69.0	26.61934338952973	1a		15.4			1		0.0	0.0	0	14.0	35.0	1.3	0.32	0.47	142.0	1.4
DAA	DAA-17	BL	76	M	1808709.1768014522	618.72	18025.94	502.86	62624.76	182.32	22971.9	24.56	562.82	344.98	43186.0224	1335.1	61.38	53.58	725.08	3202000.0	15520.82	40.96	24.0	2832.46	274.32	111.24	27.86	138.22	4833.5	170.0	74.0	25.60553633217993	1b	CC	21.1	2.0	100.0	1	A	0.0	0.0	7600000	9.0	36.0	1.0	0.6	1.22	136.0	2.7
DAA	DAA-17	W4	76	M	1419636.4437477037	628.02	22591.54	303.44	61570.76	191.7	24445.5	32.12	482.76	395.9	39751.5264	1542.16	66.54	66.16	764.9	1722779.48	16836.68	42.24	29.7	3637.7	343.86	126.98	32.08	170.74	5819.8	170.0	74.0	25.60553633217993	1b	CC				1	A	0.0	0.0	14	7.0	37.0	0.9	0.49	0.55	129.0	2.6
DAA	DAA-17	EOT	76	M	1847838.7637746907	633.4	22575.42	207.08	61218.58	196.52	25193.68	31.14	443.98	399.34	41966.4384	1581.26	70.14	61.12	620.18	1341180.78	19959.6	40.46	28.48	3730.0	347.56	46.64	31.96	172.88	5902.92	170.0	74.0	25.60553633217993	1b	CC	16.9	4.5	100.0	1	A	0.0	0.0	0	6.0	38.0	0.9	0.5	0.46	159.0	3.4
DAA	DAA-17	FU	76	M	1479613.0696930105	620.28	24759.36	272.84	35606.4	161.76	23828.16	18.92	418.96	260.32	41602.4064	1096.66	63.96	46.14	632.44	1291498.5	17225.52	32.36	18.58	2394.18	220.16	40.66	26.1	112.62	5844.16	170.0	74.0	25.60553633217993	1b	CC				1	A	0.0	0.0	0	6.0	39.0	1.0	0.39	0.52	179.0	3.3
DAA	DAA-18	BL	72	F	2012024.642194591	642.5	17792.04	665.02	56599.5	194.78	25858.14	31.54	647.42	349.86	37199.104	642.04	69.38	54.0	698.94	1683366.38	5587.98	35.9	14.52	3174.4	507.26	54.96	26.8	142.62	4159.32	168.0	60.0	21.258503401360546	1a	CT	18.4	3.1	100.0	1	A	0.0	1.0	1600000	24.0	30.0	1.2	1.22	1.45	191.0	5.6
DAA	DAA-18	W4	72	F	1369884.373452569	636.44	20198.12	458.24	51533.36	184.12	25539.78	26.96	680.68	348.64	35912.652799999996	588.22	83.3	53.18	681.78	855404.08	5306.58	33.88	13.9	3174.4	477.46	58.14	27.14	138.22	4186.3	168.0	60.0	21.258503401360546	1a	CT				1	A	0.0	1.0	0	39.0	36.0	1.2	0.43	0.75	240.0	6.4
DAA	DAA-18	EOT	72	F	2337838.638237692	637.96	21816.36	824.14	56240.92	194.78	25891.06	32.92	756.18	375.56	39655.3216	638.92	73.5	61.54	620.18	1228118.8	5911.18	41.48	15.78	3591.52	513.8	42.94	30.66	153.52	4809.14	168.0	60.0	21.258503401360546	1a	CT	17.6	1.1	83.0	1	A	0.0	1.0	0	15.0	35.0	1.2	0.35	0.67	236.0	4.5
DAA	DAA-18	FU	72	F	2316107.8899707333	636.82	21222.44	757.38	59451.1	205.98	26395.52	34.1	746.1	363.12	38059.3664	707.24	55.68	59.7	597.24	1507344.12	7674.86	45.02	18.12	3760.74	539.72	52.52	32.54	170.74	4623.76	168.0	60.0	21.258503401360546	1a	CT	16.25			1		0.0	1.0	0	19.0	34.0	1.1	0.22	0.49	276.0	1.8
DAA	DAA-19	BL	59	M	1384250.2893150123	596.46	12884.1	337.68	66457.9	201.7	23657.1	21.74	658.72	397.06	47873.3312	3609.08	51.3	44.06	611.92	2044000.0	14680.72	37.92	22.3	4128.62	497.4	51.66	28.78	141.52	3611.66	175.0	80.0	26.122448979591837	1b		26.6	6.5	91.0	1	A	0.0	0.0	1990000	23.0	34.0	1.2	2.09	2.52	104.0	1.8
DAA	DAA-19	W4	59	M	1127026.1513761082	618.72	15258.2	216.32	67495.08	205.98	25287.1	22.96	589.12	419.74	46027.264	1493.24	55.18	45.72	599.36	1900473.62	10779.44	34.88	23.24	4510.08	552.52	48.36	31.48	146.98	3982.94	175.0	80.0	26.122448979591837	1b					1	A	0.0	0.0	0	15.0	35.0	1.3	0.74	0.73	106.0	1.8
DAA	DAA-19	EOT	59	M	1212931.0089566305	643.24	17000.6	204.04	76013.16	212.72	25902.04	27.36	734.78	436.4	48592.793600000005	945.08	54.92	50.7	586.6	1819912.42	9782.2	37.42	25.08	5162.46	633.62	51.74	33.0	157.84	3878.04	175.0	80.0	26.122448979591837	1b		12.0	0.7	100.0	1	A	0.0	0.0	0	13.0	38.0	1.3	0.59	0.71	133.0	1.6
DAA	DAA-19	FU	59	M	1055923.9585295229	613.62	17862.98	207.64	71781.02	213.54	24131.46	30.14	569.08	454.96	47113.3696	1052.56	61.64	54.0	586.6	1530776.52	13513.78	35.14	28.48	5404.1	663.94	53.24	33.94	175.02	4323.12	175.0	80.0	26.122448979591837	1b					1		0.0	0.0	0	22.0	38.0	1.2	0.4	0.55	151.0	2.4
DAA	DAA-20	BL	57	M	1867708.7573957916	575.92	9132.76	203.14	30380.04	170.34	21763.46	10.18	864.86	200.64	41315.072	1758.16	52.84	32.12	519.42	4224200.0	13744.28	26.28	10.1	1856.34	215.82	16.0	17.98	76.78	1227.4	178.0	86.8	27.395530867314733	1b	TT				1	B	1.0	1.0	807000	16.0	27.0	1.4	0.78	1.02	33.0	1.2
DAA	DAA-20	W4	57	M	1907000.5340905031	545.92	7956.84	126.8	24953.6	163.68	19677.04	8.9	832.58	188.42	43262.975999999995	1711.24	44.3	27.76	468.1	4426800.0	13982.56	21.72	9.46	1664.72	207.02	15.02	15.38	79.16	893.0	178.0	86.8	27.395530867314733	1b	TT				1	B	1.0	1.0	0	13.0	27.0	1.4	0.31	0.63	26.0	1.0
DAA	DAA-20	EOT	58	M	1931556.203205022	485.56	5211.58	100.28	26226.52	155.9	15546.98	8.46	780.14	205.42	41826.4064	2082.84	33.66	24.44	439.36	3618400.0	17265.22	21.96	9.46	1568.48	224.48	15.78	13.24	77.98	708.48	178.0	87.8	27.71114758237596	1b	TT				1	A	1.0	1.0	0	12.0	31.0	1.4	0.38	0.71	31.0	1.0
DAA	DAA-20	FU	58	M	1812047.3471488112	653.34	8451.32	104.8	28319.5	161.76	20990.12	11.04	686.98	214.8	41428.224	1485.34	51.82	41.94	1470.68	3802200.0	19016.08	29.82	11.84	1951.78	245.66	90.2	16.8	88.54	1133.48	178.0	87.6	27.648024239363714	1b	TT	27.7	7.5	100.0	1	A	1.0	1.0	0	9.0	33.0	1.3	0.34	0.49	37.0	2.2
DAA	DAA-21	BL	54	M	1554081.103243166	634.16	16559.18	541.36	71610.66	206.82	27276.96	28.16	547.8	372.62	45954.5088	887.96	59.04	58.08	588.74	1730321.76	7761.5	40.46	28.78	4067.42	571.56	49.36	32.54	199.34	4695.44		72.0		3a		18.4	2.1	100.0	1	A	0.0	0.0	337000	13.0	43.0	1.0	4.04	2.36	120.0	1.4
DAA	DAA-21	W4	54	M	1736417.4741692478	666.58	19236.98	209.14	74495.5	225.04	28342.48	31.34	626.72	421.96	45463.04	1768.84	71.18	67.38	616.06	1424683.36	8615.66	41.48	32.14	4616.6	666.96	57.7	36.64	224.32	5539.4		72.0		3a					1	A	0.0	0.0	27	21.0	40.0	1.1	0.58	0.52	126.0	1.4
DAA	DAA-21	EOT	54	M	1277069.332865685	648.5	19453.32	135.9	76685.58	211.04	27790.86	31.72	569.08	409.6	42378.9568	1084.04	63.18	65.36	611.92	845790.0	9757.5	37.68	32.14	4950.54	708.62	55.4	35.12	224.32	4577.56		72.0		3a					1		0.0	0.0	0	18.0	43.0		0.55	0.48	149.0	0.9
DAA	DAA-21	FU	55	M	1425545.7604946103	625.7	16172.22	136.12	82682.92	231.48	25989.8	40.96	565.32	454.96	46671.4112	889.92	60.6	75.54	616.06	890365.36	9252.44	41.98	35.2	5885.8	764.02	80.8	36.4	249.94	5884.94		72.0		3a		14.2	2.5	100.0	1	A	0.0	0.0	0	7.0	41.0	1.1	0.45	0.47	131.0	2.0
DAA	DAA-22	BL	72	F	1401131.704053641	638.34	11462.18	282.66	66111.42	180.04	26077.56	20.54	641.76	309.9	44748.2368	756.62	44.56	46.56	725.08	3752400.0	8817.76	34.64	17.64	3668.48	497.4	55.18	25.98	157.84	4200.76		62.0		2b					1	A	1.0	0.0	434000	19.0	36.0	1.3	0.96	1.12	106.0	1.0
DAA	DAA-22	W4	72	F	1452412.7580685245	680.98	12886.38	191.84	65417.28	176.84	27096.42	21.14	650.56	317.56	43922.0224	2111.78	53.1	49.46	1090.12	3118000.0	11941.12	35.9	20.46	3883.56	523.58	67.1	26.68	167.54	3811.64		62.0		2b					1	A	1.0	0.0	14	19.0	37.0	1.4	0.23	0.38	130.0	1.1
DAA	DAA-22	EOT	72	F	1052452.592898928	643.24	13864.42	186.08	81026.56	198.26	27457.44	31.92	711.48	426.44	45854.1568	2113.58	53.36	62.94	611.92	3334400.0	11216.68	37.16	30.62	5011.14	726.26	56.7	31.6	215.0	4687.32		62.0		2b					1	A	1.0	0.0	0	18.0	37.0	1.4	0.2	0.35	117.0	0.8
DAA	DAA-22	FU	73	F	1511983.3992699403	626.86	11846.32	258.28	63325.34	169.4	26028.2	21.74	640.52	332.66	49260.8	800.36	50.26	45.1	652.48	3270600.0	13330.82	36.16	19.82	3730.0	500.7	68.12	22.92	157.84	2710.42		62.0		2b		19.4	12.2	63.0	1	A	1.0	0.0	0	8.0	40.0	1.3	0.3	0.53	246.0	4.5
DAA	DAA-23	BL	66	M	2308573.3366259453	3053.42	20468.48	1201.8	61781.64	244.2	24715.68	29.98	771.16	299.1	39732.224	1293.3	68.96	108.18	6517.06	2453000.0	25699.1	50.32	34.86	3850.36	443.08	676.34	35.9	176.98	7845.94	187.0	105.0	30.0265949841288	3		17.7	2.3	60.0	1	A	1.0	1.0	97600	6.0	39.0	1.0	1.77	1.29	197.0	2.7
DAA	DAA-23	W4	66	M	2238655.615347407	780.08	20773.26	561.28	60004.3	239.62	23650.08	31.3	797.26	297.18	35997.491200000004	1150.06	70.26	69.34	1951.32	2606200.0	34557.12	41.46	36.06	4157.94	469.8	122.32	43.84	176.98	11938.14	187.0	105.0	30.0265949841288	3					1	A	1.0	1.0	14	24.0	39.0	1.1	0.52	0.51	306.0	3.3
DAA	DAA-23	EOT	66	M	2018115.2357110768	732.42	12258.1	345.12	53498.8	219.84	23134.32	26.44	749.1	271.72	37979.289600000004	975.18	64.82	58.16	791.06	1519681.1	40775.24	34.68	32.82	3506.8	400.76	43.18	39.14	163.8	10588.54	187.0	105.0	30.0265949841288	3					1	A	1.0	1.0	0	19.0	41.0	1.1	0.35	0.39	343.0	2.4
DAA	DAA-23	FU	67	M	1672487.3021577771	739.42	21379.92	480.6	62312.52	229.86	24159.86	29.54	665.66	297.82	29002.6496	1246.58	68.7	63.58	791.06	2491400.0	29477.44	43.12	37.68	4294.18	497.62	53.82	35.18	182.44	6875.2	185.0	110.0	32.140248356464575	3		10.2	2.2	75.0	1		1.0	1.0	0	8.0	40.0	1.0	0.42	0.46	232.0
DAA	DAA-24	BL	60	M	1336538.3770318981	9875.62	28493.26	1605.9	58931.96	246.0	26383.92	27.76	835.46	300.38	47758.0288	2319.84	77.0	175.02	10565.86	1464397.02	25584.44	62.0	34.04	3368.82	367.1	3083.54	35.18	145.98	9179.64	175.0	89.0	29.06122448979592	1b	CT	17.1	2.9	100.0	1	A	0.0	0.0	5410000	25.0	37.0	1.0	1.57	1.21	169.0	2.3
DAA	DAA-24	W4	60	M	1098202.6265463654	759.12	27495.54	214.24	39281.72	222.72	25032.18	18.94	612.36	234.38	41612.4928	3490.76	62.5	52.3	986.14	794404.88	16504.52	31.82	24.66	2497.76	285.48	57.28	30.12	116.36	8754.5	175.0	89.0	29.06122448979592	1b	CT				1	A	0.0	0.0	14	24.0	43.0	1.0	0.39	0.49	161.0	1.9
DAA	DAA-24	EOT	60	M	1083258.7799019907	744.88	27336.9	189.08	52396.9	226.08	25446.92	30.42	718.38	336.9	44324.0448	1591.46	68.44	60.18	851.98	805847.24	20673.32	36.1	33.22	3610.08	393.02	52.38	34.22	152.68	9507.54	175.0	89.0	29.06122448979592	1b	CT				1		0.0	0.0	0	32.0	41.0		0.41	0.45	182.0	2.4
DAA	DAA-24	FU	61	M	707224.5910166865	749.92	27748.22	230.28	55323.64	236.86	25343.28	28.64	537.82	346.48	42682.88	845.56	65.08	61.78	767.84	1028575.9	30597.1	40.06	35.26	3798.94	413.64	42.82	33.26	157.14	9020.98	175.0	89.0	29.06122448979592	1b	CT	8.0	0.5	100.0	1	A	0.0	0.0	0	29.0	44.0	1.0	0.5	0.55	172.0	2.1
DAA	DAA-25	BL	46	F	1538206.625436338	1286.62	23742.44	230.8	87233.32	297.96	29366.48	55.6	1008.38	543.98	37705.3696	1366.14	50.42	96.28	3152.04	3183600.0	19393.26	53.06	54.02	6906.88	639.48	172.28	50.32	322.32	9599.68				1b		14.3	0.1	91.0	0	NC	0.0	0.0	11000000	9.0	41.0	1.0	4.08	2.07	196.0	1.6
DAA	DAA-25	W4	47	F	1365214.7811380094	901.6	22751.58	168.94	95316.66	316.96	26657.98	62.1	847.52	577.06	34203.0336	998.9	40.18	100.14	1041.94	2391000.0	16799.86	41.46	60.96	7467.38	722.56	79.34	54.88	375.2	9488.06				1b					0	NC	0.0	0.0	14	8.0	41.0	1.0	0.41	0.43	194.0	1.8
DAA	DAA-25	EOT	47	F	1235808.3012856024	770.58	21980.2	111.88	111490.76	312.26	26249.44	72.44	978.02	636.58	34861.056000000004	1173.86	47.08	103.98	874.94	1698281.86	15857.44	44.24	72.18	8906.58	821.52	88.88	56.56	383.08	8070.34				1b					0	NC	0.0	0.0	0	10.0	42.0		0.48	0.42	190.0	1.2
DAA	DAA-25	FU	47	F	1416305.0671149667	773.64	23542.96	104.94	96913.8	309.9	28114.04	54.04	891.84	589.52	32246.528	1636.68	46.56	91.26	804.34	2029800.0	23232.9	46.46	60.78	8058.04	741.96	78.52	49.36	319.3	6771.96	150.0	87.0	38.666666666666664	1b					0	NC	0.0	0.0	0	3.0	36.0	1.0	0.57	0.59	207.0	2.7
DAA	DAA-26	BL	53	M	1961222.7937711142	702.46	13347.1	479.94	42210.9	246.0	21182.94	11.04	931.52	196.94	42077.2864	1024.02	41.72	41.04	605.9	1543921.16	15497.52	35.26	15.58	1805.26	201.36	16.22	17.76	68.52	614.08	184.0	87.2	25.756143667296787	2		29.6	8.6	100.0	1	A	0.0	0.0	503000	14.0	32.0	1.1	1.02	1.19	30.0	1.2
DAA	DAA-26	W4	53	M	1665588.7144070165	658.88	10224.46	178.76	23917.48	216.92	18844.24	8.86	655.0	172.64	40029.5936	1274.84	37.64	32.66	569.9	1286917.64	19233.5	26.3	13.26	1571.0	181.88	14.08	14.84	62.26	468.66	184.0	87.2	25.756143667296787	2					1	A	0.0	0.0	0	12.0	33.0	1.1	0.12	0.3	25.0	1.5
DAA	DAA-26	EOT	53	M	1485979.949639435	670.22	10341.58	179.54	25017.74	234.08	18232.44	9.72	696.34	182.56	38852.864	757.84	35.86	33.08	747.98	1078693.4	19089.76	24.82	12.78	1571.0	184.68	69.9	14.6	66.02	509.74	184.0	87.2	25.756143667296787	2					1	A	0.0	0.0	0	10.0	36.0	1.1	0.21	0.29	26.0	1.3
DAA	DAA-26	FU	54	M	1447101.4432079736	1898.64	14677.68	149.82	30572.36	212.0	20604.62	11.48	661.66	185.8	42191.3088	416.66	41.2	108.36	1176.86	1185204.12	18618.78	58.22	15.12	1787.32	201.36	2231.26	18.26	80.8	786.74	184.0	87.2	25.756143667296787	2		18.2	2.6	83.0	1	A	0.0	0.0	0	14.0	38.0	1.1	0.31	0.46	35.0	0.9
DAA	DAA-27	BL	61	M	1517403.4905400248	760.52	17861.82	380.52	90162.76	292.28	25612.72	45.78	854.24	498.96	38236.876800000005	3697.7	70.52	70.92	794.88	2248600.0	19265.46	52.78	50.58	5760.48	565.26	79.12	42.4	255.78	5929.8		85.0		1a	CT	13.3	1.5	100.0	1	A	0.0	1.0	6670000	11.0	43.0	1.0	0.59	0.44	183.0	2.7
DAA	DAA-27	W4	62	M	1534313.7354504284	765.74	17501.92	137.66	83951.1	279.06	26078.7	50.9	780.54	488.22	37741.312000000005	1803.84	78.3	70.92	817.4	1975876.3	19113.72	47.56	48.66	5609.98	582.66	100.5	40.1	249.54	6553.84		85.0		1a	CT				1	A	0.0	1.0	17	9.0	43.0	1.0	0.33	0.3	196.0	2.4
DAA	DAA-27	EOT	62	M	1535470.791985824	768.86	18100.1	123.74	107773.98	326.2	26492.52	68.84	857.6	605.68	39609.7536	2355.76	82.2	83.88	843.0	1935672.1	22409.16	47.56	61.16	7483.82	737.12	111.68	47.92	305.12	8495.12		85.0		1a	CT				1	A	0.0	1.0	0	10.0	42.0	1.0	0.4	0.36	207.0	2.5
DAA	DAA-27	FU	62	M	1626994.1412260642	749.2	19313.04	120.28	102298.94	307.54	27675.48	57.62	807.32	541.52	38004.6336	1513.52	72.34	80.36	765.88	1951458.4	20881.74	49.22	58.54	7335.74	682.36	81.6	45.28	296.98	6482.88		85.0		1a	CT	4.1	1.5	100.0	1	A	0.0	1.0	0	8.0	41.0	1.0	0.36	0.37	193.0	4.2
DAA	DAA-28	BL	58	F	2572240.6659828774	776.02	19392.22	790.04	70842.34	268.88	26037.28	46.0	925.46	447.98	44833.1264	790.96	60.44	71.32	719.3	3156600.0	20657.3	57.68	43.22	5106.42	490.04	44.62	33.98	228.54	5841.08		85.0		1a		15.7	3.6	93.0	0	NC	0.0	0.0	1600000	15.0	42.0	0.9	0.81	0.81	249.0	2.9
DAA	DAA-28	W4	58	F	2447503.4184453143	773.98	20274.54	148.96	62489.22	260.66	26533.9	38.86	800.62	413.36	43266.6112	659.06	61.48	68.94	689.44	2265600.0	22167.42	41.74	40.06	4633.66	439.24	40.18	30.48	196.52	5329.6		85.0		1a					0	NC	0.0	0.0	0	11.0	42.0	0.9	0.35	0.35	231.0	3.8
DAA	DAA-28	EOT	58	F	1345771.538130829	755.6	21115.9	98.72	70499.06	269.3	26161.48	42.88	733.74	433.52	41953.638399999996	870.12	59.92	73.68	698.1	2200800.0	20312.9	43.68	45.18	5039.06	477.4	44.62	32.04	190.04	6380.3		85.0		1a					0	NC	0.0	0.0	0	8.0	42.0	1.0	0.22	0.35	217.0	3.1
DAA	DAA-28	FU	58	F	1294578.999885491	775.0	22401.98	111.68	69639.14	253.18	25182.58	43.76	673.66	422.68	42410.188799999996	957.84	63.28	70.14	741.92	2187800.0	16392.74	50.04	44.4	4971.64	467.26	50.64	31.32	216.88	5066.98		85.0		1a		6.5	1.5	71.0	0	NC	0.0	0.0	0	6.0	40.0	0.9	0.33	0.32	230.0	3.2
HD	HD-01	BL	53	M	1010280.204906658	665.5200000000001	14395.196	168.604	56100.764	218.57199999999997	21803.735999999997	25.368	1050.88	306.848	41003.43808	1729.2	51.507999999999996	48.612	566.8520000000001	434892.016	11335.84	30.124000000000002	22.624000000000002	4303.7919999999995	389.552	32.148	25.984	147.244	3643.767999999999									0	Healthy			0
HD	HD-02	BL	54	M	2814481.995	716.78	24777.86	116.22	59579.36	224.1	20439.4	32.32	713.62	344.46	54640.4352	535.38	41.82	62.2	571.58	856393.06	15590.74	23.36	28.76	4384.58	629.86	35.98	29.88	170.4	4794.24									0	Healthy			0
HD	HD-03	BL	66	M	1432703.9165	654.6	16697.74	92.92	43645.0	179.4	17345.56	17.28	605.94	258.46	45439.5392	1860.5	45.78	47.84	503.32	1055779.54	5854.0	16.88	17.58	3354.62	380.6	28.14	21.6	103.78	1461.26									0	Healthy			0
HD	HD-04	BL	59	M	1416932.1848	709.22	27175.06	108.42	59882.76	207.62	18407.12	31.52	560.38	342.14	38908.006400000006	1392.92	44.24	69.88	578.0	685289.94	11987.48	33.38	35.34	5262.58	675.0	46.76	32.1	199.96	5391.22									0	Healthy			0
HD	HD-05	BL	65	M	1444390.5201334236	667.86	32713.0	102.66	116426.54	230.98	26197.22	51.04	843.2	578.54	33170.739199999996	2137.42	60.54	89.7	639.18	916292.06	22814.68	30.82	48.04	10737.84	1035.82	83.6	46.9	314.62	4789.26									0	Healthy			0
HD	HD-06	BL	56	M	1221833.4438792572	717.76	16222.58	239.6	72333.82	209.18	25821.86	29.92	873.74	455.44	39982.592000000004	819.96	52.76	65.26	554.9	981207.5	12405.4	30.82	20.2	6712.62	806.08	50.96	28.44	237.56	4087.52									0	Healthy			0
HD	HD-07	BL	51	M	2158711.252297907	718.28	25388.42	63.04	66219.12	225.76	25329.5	26.6	872.96	392.32	38816.0512	1770.56	49.18	55.4	593.28	1112610.82	18626.78	25.2	23.96	5878.02	415.66	44.48	27.94	199.96	5973.36									0	Healthy			0
HD	HD-08	BL	57	F	1416494.8889158778	723.08	21073.68	157.6	80402.22	218.04	24819.18	36.12	681.7	438.02	51928.832	9353.94	49.18	72.62	602.64	2606800.0	25605.12	30.36	31.74	6588.0	705.9	54.38	31.78	248.78	3094.5									0	Healthy			0
HD	HD-09	BL	65	F	2292541.4509974886	743.5	30897.78	78.82	35657.88	259.34	22904.92	12.82	475.36	230.18	50178.048	1839.36	56.22	41.22	584.22	973828.3	25121.24	29.28	20.3	3102.98	346.46	17.86	22.06	112.46	3287.62									0	Healthy			0
HD	HD-10	BL	57	F	1643031.0399603855	766.66	29925.98	65.98	76892.04	314.58	23907.5	36.6	803.66	397.14	40083.6096	1439.8	74.14	67.56	641.18	544172.22	12365.72	28.72	34.28	6124.94	730.88	47.06	37.56	225.76	3454.34									0	Healthy			0
HD	HD-11	BL	65	F	1593013.52969916	726.14	14912.06	190.54	28584.8	257.84	24710.52	10.7	432.82	190.2	40900.4544	488.72	56.22	34.16	574.8	429374.48	13965.18	30.4	10.26	2503.42	278.26	13.08	18.3	109.64	2767.22									0	Healthy			0
HD	HD-12	BL	50	F	1412769.616271302	746.44	25570.84	97.22	73271.78	317.78	24642.42	33.52	734.58	400.46	33821.3376	1684.7	67.78	60.86	636.74	1116888.28	21348.68	35.42	43.98	5613.62	825.08	54.08	38.62	233.24	5438.52									0	Healthy			0
HD	HD-13	BL	53	F	1273229.6040623689	613.22	19690.08	67.16	56599.5	193.02	24048.76	30.54	509.02	433.08	44282.7264	963.84	63.7	64.76	582.3	728612.84	12908.68	36.4	32.76	5132.22	599.74	47.5	32.54	203.52	5590.46									0	Healthy			0
HD	HD-14	BL	51	F	1502047.8899363733	589.14	25673.78	116.56	45984.5	169.4	26115.94	22.16	362.62	339.46	39377.2544	640.94	68.34	52.36	590.88	637812.0	15520.82	36.4	22.92	2894.78	467.4	29.72	23.62	156.76	3216.06									0	Healthy			0
HD	HD-15	BL	55	M	1297748.6856520798	835.4	19116.44	114.36	54079.06	171.26	24026.72	24.96	436.48	387.82	30742.886400000003	640.4	63.18	52.36	560.46	595229.36	9913.86	30.84	23.08	3760.74	436.78	38.72	25.98	164.32	2857.12									0	Healthy			0
HD	HD-16	BL	58	M	1414677.1625810813	580.08	5696.32	1192.78	71269.64	209.36	19464.0	36.86	624.84	417.48	19248.5376	1065.88	50.0	62.94	616.06	623703.04	11071.18	45.02	30.0	4036.82	387.66	36.52	33.94	153.52	6366.06									0	Healthy			0
HD	HD-17	BL	63	F	1435202.689537862	722.66	18030.16	225.54	45474.2	234.08	24378.14	26.44	532.48	335.08	57931.0592	729.74	55.8	57.76	689.44	1464579.36	30842.38	49.22	30.76	3575.68	382.68	29.54	25.78	161.58	3219.02									0	Healthy			0
HD	HD-18	BL	57	M	1517554.2594511383	767.82	24154.16	123.74	97232.48	320.06	28108.88	51.8	839.48	623.54	53017.2416	1201.6	75.18	111.04	821.1	1374921.98	14904.7	55.78	73.62	7697.4	799.9	21.2	51.04	245.36	8651.3									0	Healthy			0
HD	HD-19	BL	61	F	1288340.5733459042	782.1	25400.34	160.42	76957.42	277.38	28062.46	36.2	902.6	433.52	48976.332800000004	1711.36	70.26	76.44	798.68	1922923.6	22054.68	47.0	47.12	5977.46	570.24	51.52	30.48	211.54	2958.22									0	Healthy			0
HD	HD-20	BL	60	F	1417403.9443714079	749.2	17084.26	132.82	89838.38	276.52	26073.52	49.56	673.66	490.78	38908.3136	627.34	62.5	53.32	751.98	416154.82	6254.5	39.5	43.22	6741.52	472.32	59.3	40.72	245.36	448.9									0	Healthy			0
IFN	IFN-01	BL	56	M	1710187.1904803403	755.24	22342.08	198.78	26323.32	223.68	26425.3	14.54	988.8	203.16	44076.032	965.38	58.9	36.86	691.62	28250000.0	6806.98	37.24	24.88	1823.2	231.56	24.84	25.3	90.46	2580.3	170.0	76.6	26.505190311418684	3a		10.5		83.0	1	A	1.0	0.0	154000	18.0	29.0	1.2	2.77	2.25	75.0	3.0
IFN	IFN-01	W12	56	M	2963212.02981646	751.34	19976.72	260.8	31819.64	265.0	26451.16	22.9	1358.52	237.24	45935.872	5159.78	54.26	48.44	702.38	10565400.0	12350.26	44.24	35.26	2250.72	268.08	37.74	28.44	118.66	2590.44	170.0	76.6	26.505190311418684	3a					1		1.0	0.0	14							1.4
IFN	IFN-01	EOT	57	M	2645578.8468295545	730.92	18459.9	692.2	30153.96	241.46	26802.7	20.26	1169.74	235.82	43715.072	1974.24	86.62	46.8	695.94	13438600.0	7951.76	52.24	28.68	2303.8	272.1	32.38	27.46	116.36	1880.14	170.0	76.6	26.505190311418684	3a					1	A	1.0	0.0	0	16.0	30.0	1.1	1.81	1.69	68.0
IFN	IFN-02	BL	53	M	1692950.3228284796	617.94	15402.48	383.32	65764.54	201.7	24335.34	11.88	447.74	347.42	35468.441600000006	2898.64	54.4	55.64	573.64	1583359.9	11820.7	24.24	20.76	3483.62	525.2	27.02	28.08	144.8	2773.86	175.0	65.5	21.387755102040817	3h		11.5	2.8	67.0	0	NC	0.0	1.0	309000	12.0	35.0	1.2	4.45	2.01	37.0
IFN	IFN-02	W12	53	M	1993975.1051717096	636.44	19179.38	112.96	66457.9	218.52	25364.02	15.22	510.26	315.66	33758.822400000005	1676.52	44.56	58.08	586.6	1085660.6	12709.24	25.26	25.08	3545.3	523.58	30.28	29.38	157.84	2606.38	175.0	65.5	21.387755102040817	3h					0	NC	0.0	1.0	0
IFN	IFN-03	BL	35	M	1423251.2163780576	713.46	19768.72	201.04	74812.86	245.44	25124.44	39.24	653.72	446.76	41524.531200000005	940.08	55.26	42.7	514.78	888506.44	12039.9	30.82	28.88	6961.3	516.72	55.82	37.66	219.46	3977.16		100.0		3a		5.3	0.9	100.0	0	NC	0.0	0.0	4250000	17.0	47.0	1.0	1.03	0.57	268.0	1.9
IFN	IFN-03	W12	35	M	1962450.0777070592	696.02	19424.98	144.42	49638.48	222.88	24190.42	23.72	653.72	238.36	42380.8	511.58	45.86	36.12	488.64	1543038.84	16477.54	25.66	20.2	4542.92	327.86	33.3	31.52	152.88	2433.94		100.0		3a					0	NC	0.0	0.0	0							1.0
IFN	IFN-04	BL	45	M	1810804.4838	663.9	12346.12	326.32	35521.98	259.56	18329.26	12.34	745.28	244.58	51705.6512	1475.16	20.64	43.68	519.98	1895437.16	13363.38	18.6	14.98	952.06	325.74	32.08	22.06	66.54	2686.66	174.0	82.0	27.08415906989034	4a	CC	33.8	1.0	91.0	1	A	0.0	0.0	112000	13.0	35.0	1.3	2.42	1.98	125.0	1.3
IFN	IFN-04	W12	45	M	3237799.0949999997	715.84	14098.0	195.26	46098.94	289.94	19504.22	17.7	841.9	275.58	50800.793600000005	1446.54	24.64	50.7	549.68	1909461.14	10808.56	22.26	20.1	1545.52	362.68	41.24	27.78	108.4	3183.88	174.0	82.0	27.08415906989034	4a	CC				1		0.0	0.0	0
IFN	IFN-05	BL	55	M	816060.5895135168	725.64	16049.0	470.48	69608.98	292.12	23670.6	25.82	1117.1	324.24	36651.0592	572.5	58.84	58.62	584.22	1286869.84	10828.46	44.08	30.76	4837.0	549.04	37.76	28.48	182.48	3390.86	173.0	79.0	26.395803401383272	1a	TT	17.3	6.7	83.0	1	A	1.0	0.0	2670000	8.0	40.0	1.1	2.32	2.3	152.0
IFN	IFN-05	W12	55	M	1944419.395343415	723.12	20445.82	163.58	50121.72	283.86	24201.84	23.74	1625.08	289.18	36477.9008	857.16	60.42	56.36	577.16	1786921.84	20548.88	35.7	32.62	3600.66	505.76	29.84	25.54	156.22	2046.5	173.0	79.0	26.395803401383272	1a	TT				1		1.0	0.0	0
IFN	IFN-05	EOT	55	M	1747890.4382201836	686.44	16946.08	207.8	45288.86	257.84	22581.68	12.28	1213.08	216.32	38285.4144	869.76	49.44	45.86	538.6	2117800.0	9883.52	32.64	25.06	2643.02	346.46	19.44	20.18	120.86	1217.46	173.0	79.0	26.395803401383272	1a	TT				1	A	1.0	0.0	0	10.0	37.0	1.1	2.33	3.43	62.0
IFN	IFN-06	BL	51	M	741563.6782351822	745.96	23613.3	180.42	62842.32	255.84	26244.26	32.2	773.84	215.32	50647.142400000004	754.92	58.9	64.18	739.88	574383.86	11875.14	43.4	39.28	4565.9	507.68	39.6	36.98	152.68	7706.7	186.0	127.5	36.85397155740548	1					0	NC	1.0	1.0	7900000	6.0	38.0	1.0	0.58	0.41	256.0	2.4
IFN	IFN-07	BL	25	M	1694125.5084	748.82	28791.32	275.92	75456.34	246.7	20534.12	33.54	712.5	219.46	48922.7264	637.98	59.4	79.6	625.3	488005.34	7243.56	33.9	38.16	5999.34	751.9	41.1	37.12	162.28	6329.14	178.0	72.5	22.88221184193915	1a					0	NC	0.0	0.0	1110000	14.0	43.0	1.0	2.91	1.3	230.0	2.8
IFN	IFN-07	W12	26	M	18940517.723	731.16	27652.62	134.08	56368.64	231.72	20409.26	18.58	1062.92	187.6	51356.5696	745.26	49.72	67.22	578.0	545444.48	10249.8	27.12	29.58	4236.66	556.88	29.7	28.0	139.34	3044.48	178.0	72.5	22.88221184193915	1a					0	NC	0.0	0.0	0							1.3
IFN	IFN-08	BL	52	F	1458902.6531071714	717.76	29711.36	179.08	48262.12	203.2	25141.08	24.6	578.52	323.72	43277.9776	613.56	48.62	54.74	602.64	1391286.92	32950.86	27.08	20.2	4349.76	435.66	30.68	35.1	146.84	5704.3	155.0	61.0	25.390218522372532	1a	CT	6.1	1.2	83.0	0	NC	0.0	0.0	266000	6.0	34.0	0.9	0.73	0.57	319.0	1.9
IFN	IFN-08	W12	52	F	3000385.701944635	722.02	33306.12	172.82	45277.98	210.18	23783.02	18.86	1047.48	286.84	44479.79519999999	1457.14	48.62	54.74	597.98	5154000.0	66704.18	28.48	21.4	3874.52	366.32	28.5	31.0	142.0	4783.26	155.0	61.0	25.390218522372532	1a	CT				0	NC	0.0	0.0	0							0.7
IFN	IFN-08	EOT	52	F	2724614.559579695	711.84	37020.88	187.5	49246.26	204.2	24902.5	21.52	795.5	304.24	50308.4032	993.7	51.38	55.18	588.58	1886902.08	43536.68	24.74	21.58	3961.26	349.4	31.2	31.9	139.56	4818.8	155.0	61.0	25.390218522372532	1a	CT				0	NC	0.0	0.0	0	7.0	35.0	0.9	0.29	0.38	300.0	0.7
IFN	IFN-09	BL	49	M	922513.1604037286	634.16	17637.3	171.74	66804.0	191.26	27036.24	29.36	816.14	415.24	43938.4576	3240.26	66.02	51.94	616.06	1421241.72	13887.28	40.96	25.08	4403.44	571.56	44.44	32.66	154.6	5666.74	175.0	86.0	28.081632653061224	2c		7.2	2.3	100.0	0	NC	0.0	1.0	655000	33.0	40.0	0.9	1.68	0.65	258.0
IFN	IFN-09	W12	49	M	1906919.3152774519	647.76	19396.12	205.64	55162.24	190.38	27058.12	22.56	1328.4	386.66	51688.294400000006	936.66	61.38	52.76	586.6	1952128.56	21584.2	41.48	26.78	3637.7	502.34	34.68	30.9	146.98	5072.86	175.0	86.0	28.081632653061224	2c					0	NC	0.0	1.0	0							0.9
IFN	IFN-09	EOT	49	M	1304514.560407166	649.24	22619.96	297.44	58385.24	192.58	27501.18	23.76	744.22	383.76	50254.643200000006	5244.98	66.54	58.28	609.84	1267599.44	25794.84	39.7	26.32	3760.74	552.52	40.16	35.82	163.24	5769.86	175.0	86.0	28.081632653061224	2c					0	NC	0.0	1.0	0	19.0			0.76	0.47	166.0
IFN	IFN-10	BL	63	M	1100299.5709503277	723.12	12215.16	235.14	63651.52	293.48	25374.36	20.64	778.98	295.74	37102.6432	2495.86	46.84	49.08	636.74	3338000.0	19768.14	32.64	20.3	5075.62	540.48	36.26	26.62	140.1	2707.56	187.0	113.0	32.31433555434813	3a	CC				0	NC	0.0	0.0	1140000	10.0	40.0	1.0	1.29	0.93	193.0
IFN	IFN-10	W12	63	M	1659896.3986696308	707.86	10827.96	288.0	54652.42	289.4	23691.66	17.52	1046.04	276.5	40038.2464	3210.18	47.88	47.24	572.42	2140600.0	31929.88	33.2	20.74	4355.86	501.34	27.74	22.6	131.92	1878.3	187.0	113.0	32.31433555434813	3a	CC	10.1	1.8	76.0	0	NC	0.0	0.0	0
IFN	IFN-10	EOT	63	M	1511691.068218541	727.64	13269.74	246.54	60623.7	297.54	24301.6	21.16	1168.38	308.58	37881.5488	1364.12	53.34	52.96	609.68	1971921.34	16942.72	32.64	23.34	4837.0	591.14	33.62	26.74	150.88	2723.86	187.0	113.0	32.31433555434813	3a	CC				0	NC	0.0	0.0	0	14.0	39.0	1.0	0.62	0.67	159.0
IFN	IFN-11	BL	36	M	1134342.3897385877	755.6	15371.96	288.48	50919.18	239.62	26838.88	22.9	661.66	314.22	38624.4608	797.82	51.7	35.82	731.72	1434240.18	13673.7	42.58	24.02	3403.34	322.6	34.6	27.7	102.34	5001.28	174.0	89.0	29.396221429515126	3a	CC				0	NC	0.0	0.0	2860000	9.0	39.0	1.1	1.7	1.2	162.0
IFN	IFN-11	W12	36	M	1479357.1452628912	730.18	17222.76	320.28	44328.92	247.82	25177.4	22.46	759.14	293.98	39892.940800000004	1317.62	49.9	42.48	689.44	1195840.2	16217.04	40.34	25.3	2603.18	261.36	25.76	26.5	96.42	4054.52	174.0	89.0	29.396221429515126	3a	CC				0	NC	0.0	0.0	0
IFN	IFN-11	EOT	36	M	1813124.3053124682	735.74	17283.58	234.36	49244.62	249.6	24045.48	26.22	702.36	311.1	40507.545600000005	1860.32	51.7	48.02	674.04	862729.86	18195.9	38.08	29.1	2883.0	335.76	30.04	26.26	104.7	2994.94	174.0	89.0	29.396221429515126	3a	CC				0	NC	0.0	0.0	0				0.33		96.0
IFN	IFN-12	BL	35	M	963191.4524856318	638.34	18780.42	509.28	53716.98	192.58	24324.32	22.16	693.88	324.52	46888.6528	840.22	55.44	52.76	599.36	1059118.62	15259.32	37.92	23.24	2645.08	469.08	26.32	31.96	122.72	5568.56	170.0	82.0	28.37370242214533	1a	CT	15.0	4.8	83.0	1	A	0.0	1.0	1450000	17.0	38.0	1.0	2.06	1.27	236.0	2.7
IFN	IFN-12	W12	35	M	1871153.2071777342	645.88	25202.84	172.26	46358.72	195.66	24913.3	20.54	786.46	312.46	48858.9824	2874.88	65.24	55.84	616.06	1376334.12	17495.52	34.88	24.16	2488.42	447.06	24.2	30.2	139.32	4661.94	170.0	82.0	28.37370242214533	1a	CT				1		0.0	1.0	0
IFN	IFN-13	BL	47	M	591254.7032363154	768.1	21178.86	253.14	60623.7	296.18	25572.54	28.38	735.4	318.66	42250.9056	1303.1	52.04	59.06	641.18	1984932.76	10622.64	37.66	28.46	3735.08	465.6	35.92	31.96	161.52	4896.9	185.0	65.0	18.991964937910886	3		18.6	1.7	100.0	1	A	0.0	1.0	3100000	17.0	39.0	1.1	3.94	2.46	208.0
[truncated: 4 more columns]
